# Supplementary material for: The Similarity Between Chinese Five-Pattern and Eysenck’s Personality Traits: Evidence From Theory and Resting-State fMRI
Source: Front Hum Neurosci. 2020 Feb 13;14:38. doi: 10.3389/fnhum.2020.00038 (PMC7031677; doi:10.3389/fnhum.2020.00038)
Supplement: Supplementary file 1 [file Table_1.xlsx]

## Sheet: Supplementary Table 1
Supplementary Table 1.Stepwise multiple regression
Dependent variable						Independent variable
ReHo of right STG	Adjust R2	F	df	p	Durbin-Waston		Beta	p
	0.17	18.3	167	0	2.023	Extroversion	0.437	0
						Neuroticism	0.187	0.042
ReHo of right mPFC	0.111	22.146	168	0	2.216	Neuroticism	0.341	0

## Sheet: Supplementary Table 2
Supplementary Table 2. The mediation model of Eysenck personality traits as mediating variables
	Regression equation		Fit index		Coefficient significance
Model 1	Outcome variable	predictive variable	R-square	F(df)	B	t	p
	ReHo of right STG	TaiYang scores	0.153	30.411(1)**	0.391	5.515**	<0.0001
	Extroversion	TaiYang scores	0.138	26.867(1)**	0.371	5.183**	<0.0001
	Neuroticism	TaiYang scores	0.0001	0.022(1)	0.011	0.148	0.882
	ReHo of the right STG		0.243	17.791(3)**
		Extroversion			0.317	4.301**	<0.0001
		Neuroticism			0.126	1.838	0.0678
		TaiYang scores			0.272	3.733**	0.0003
Model 2	ReHo of right the mPFC	TaiYin scores	0.161	32.250(1)**	0.292	5.680**	<0.0001
	Neuroticism	TaiYin scores	0.473	150.986(1)**	0.688	12.288**	<0.0001
	ReHo of right the mPFC		0.122	11.641(2)**
		Neuroticism			0.264	2.652**	0.009
		TaiYin scores			0.111	1.106	0.27
**Indicates p < 0.01.
